# Supplementary material for: Serum Metabolic Signatures of Chronic Limb-Threatening Ischemia in Patients with Peripheral Artery Disease
Source: J Clin Med. 2020 Jun 16;9(6):1877. doi: 10.3390/jcm9061877 (PMC7355749; doi:10.3390/jcm9061877)
Supplement: Supplementary file 1 [file jcm-09-01877-s001.zip]

Archive with 2 entries (2 files):
- jcm-812723 - supplementary final.xlsx
- PAD-SI.pdf
