# Supplementary material for: Serum Metabolic Signatures of Chronic Limb-Threatening Ischemia in Patients with Peripheral Artery Disease
Source: J Clin Med. 2020 Jun 16;9(6):1877. doi: 10.3390/jcm9061877 (PMC7355749; doi:10.3390/jcm9061877)
Supplement: Supplementary file 1 [file jcm-09-01877-s001.zip › jcm-812723 - supplementary final.xlsx]

## Sheet: Data Matrix
	Patient ID	215	133	506	399	223	121	108	309	432	110	356	190	212	262	460	248	266	284	157	254	107	271	167	360	183	156	386	503	246	104	213	210	289	414	524	306	247	395	404	97	277	443	29	188	172	82	178	131
Metabolite	m/z:RMT:mode	A	A	A	A	A	A	A	A	A	A	A	A	A	A	A	A	A	A	A	A	B	B	B	B	B	B	B	B	B	B	B	B	B	B	B	B	B	B	B	B	C	C	C	C	C	C	C	C
C14d27	254.3711:1.0529L	0.793219	0.792632	0.650676	0.573967	0.797458	0.662822	0.672844	0.695146	0.653412	0.708601	0.673845	0.697913	0.884955	0.741495	0.859386	1.07521	1.06386	0.920524	1.0882	0.990055	0.855442	0.748941	0.686069	0.664492	0.652987	0.667398	0.810197	0.759237	0.860814	0.803313	0.812788	0.683122	0.738676	0.790957	0.869965	0.934888	0.903562	1.00255	0.856025	0.775967	0.703521	0.710724	0.681483	0.661677	0.704664	0.663185	0.643142	0.617848
C12:0	199.1704:1.0808L	0.0146785	0.00680605	0.00336077	0.00161061	0.00482197	0.0097035	0.00318335	0.00192004	0.00361087	0.0041458	0.00431251	0.00488586	0.00460675	0.00357984	0.00250439	0.00546383	0.00556433	0.00188605	0.00370724	0.00566574	0.00691148	0.00595667	0.00834718	0.000808634	0.00374998	0.00288683	0.00788893	0.00779822	0.00668745	0.0041507	0.00633367	0.00533423	0.00403373	0.00322153	0.00578513	0.00953237	0.00701293	0.00332841	0.00423919	0.00350065	0.0028868	0.0126843	0.00819291	0.00547462	0.00416996	0.00362539	0.0015122	0.00562422
C14:1	225.1865:1.0645L	0.00169067	0.00152413	0.000787674	0.00137454	0.001944	0.00281053	0.000946635	0.00117055	0.00123785	0.00147724	0.00158563	0.00148976	0.00178299	0.00165919	0.00131776	0.0025703	0.0053003	0.00118968	0.00187081	0.00129787	0.00165939	0.00405111	0.00511207	0.000683552	0.00251325	0.00152991	0.00369115	0.00393723	0.00244857	0.00167126	0.0027384	0.00285015	0.00235289	0.0019319	0.00135527	0.00395922	0.00519238	0.00130923	0.00225627	0.00182883	0.00116389	0.00152439	0.00118903	0.00147373	0.00149244	0.003081	0.00109136	0.00269671
C14:0	227.2017:1.0578L	0.0228425	0.0266244	0.00764083	0.0136527	0.0267027	0.0335154	0.0156706	0.0106244	0.0151754	0.023864	0.0236054	0.0107167	0.0184585	0.00672887	0.0113488	0.0158938	0.0273858	0.0120803	0.0285921	0.0289637	0.0146223	0.0341128	0.0420352	0.0104652	0.0319362	0.0126827	0.0391381	0.04122	0.0430057	0.0310016	0.0199797	0.0165079	0.0138003	0.0159174	0.0165922	0.0323724	0.0295045	0.0141655	0.015854	0.0118423	0.0157487	0.0211566	0.0163245	0.0187522	0.0185061	0.0229181	0.00516796	0.0236112
C15:0	241.2173:1.0425L	0.00868807	0.00944639	0.00515266	0.00716882	0.00963973	0.00991226	0.00774183	0.00524216	0.0064053	0.0100392	0.00957445	0.00823538	0.00709981	0.00378807	0.00451799	0.00739189	0.0089279	0.0065059	0.0121272	0.0101801	0.00977875	0.0116062	0.0127473	0.00686828	0.0160212	0.00441134	0.0197728	0.0210314	0.0116983	0.00959089	0.00940773	0.00684259	0.0081746	0.00477234	0.00724324	0.0116364	0.00475556	0.00604197	0.00631757	0.00511014	0.00428271	0.0085359	0.00606201	0.00572523	0.0073924	0.00457181	0.00308609	0.00783016
C16:1	253.2173:1.0368L	0.0388909	0.0413672	0.014706	0.0253817	0.0431013	0.0510072	0.0151122	0.0257734	0.0186894	0.0440033	0.0489953	0.0232606	0.0397246	0.0201366	0.0293116	0.0282997	0.13792	0.0203172	0.0690445	0.0768667	0.0305049	0.0867956	0.086782	0.0216824	0.0892526	0.0338889	0.0716351	0.0725532	0.097288	0.075913	0.0482649	0.0347349	0.0317757	0.0361047	0.0213414	0.0594449	0.161636	0.0345483	0.0519008	0.0206213	0.0508241	0.0326122	0.0279378	0.0221685	0.0178022	0.0691197	0.031953	0.0328843
C16:0	255.233:1.0304L	0.982875	1.16501	0.329039	0.849706	1.2275	1.26988	0.6772	0.720123	0.638456	0.917192	0.915637	0.900156	1.33052	0.739905	1.09116	0.859657	2.20385	0.99328	2.09122	1.70346	0.895754	1.35934	1.33926	0.771104	1.94499	0.728491	1.2045	1.12779	1.51238	1.79148	1.09711	0.758301	0.877247	0.887351	1.22922	1.23226	1.5612	1.30373	1.37526	0.617775	1.11164	1.07408	0.814657	0.600388	0.728223	0.847251	0.438345	0.623195
C17:1	267.2328:1.0259L	0.00428119	0.0044352	0.00207859	0.0028664	0.00494173	0.00413711	0.00301792	0.00321899	0.00238207	0.00431544	0.00479764	0.00361886	0.0045888	0.00226861	0.00340462	0.00358454	0.00731079	0.00284557	0.00714781	0.00601551	0.00229536	0.00698246	0.00771682	0.00339938	0.00744493	0.00344181	0.00825914	0.0064436	0.00706596	0.00593719	0.00487336	0.00372671	0.00557808	0.00329976	0.00427707	0.00558955	0.00548014	0.00389423	0.00367961	0.00296576	0.00265614	0.00359566	0.00243545	0.00312988	0.00247454	0.00404245	0.0019984	0.00393149
C17:0	269.2486:1.0169L	0.0159964	0.0178334	0.00771698	0.00978554	0.0190094	0.0172696	0.0131713	0.00848536	0.00838048	0.0148609	0.0158738	0.0158765	0.0178656	0.0095786	0.0121649	0.0100793	0.0179623	0.0154295	0.0272851	0.0231748	0.0102144	0.0206857	0.0225995	0.0189703	0.0290109	0.0158658	0.0249051	0.0254432	0.0168279	0.0170828	0.0170463	0.0156911	0.0228038	0.0143036	0.0189594	0.0150422	0.00913036	0.0190367	0.0117138	0.0127305	0.00835893	0.0156069	0.00865231	0.0140619	0.0113397	0.0099257	0.00402503	0.0107019
C18:3	277.2173:1.0232L	0.0130773	0.0209392	0.0037713	0.0114126	0.0121684	0.0249488	0.0120032	0.0161724	0.0105279	0.0165891	0.0161149	0.0111436	0.0347926	0.00951599	0.0154532	0.00733474	0.032047	0.0183973	0.0617852	0.0408523	0.0221936	0.0218065	0.0169609	0.00798019	0.027373	0.0110518	0.0193076	0.0151615	0.0409023	0.0179403	0.0188333	0.0107467	0.013145	0.012299	0.019039	0.0450369	0.0354804	0.0221312	0.013996	0.019473	0.0213999	0.015426	0.0243044	0.0256243	0.00711292	0.0183061	0.00608405	0.00731327
C18:2	279.233:1.0189L	0.773357	0.87647	0.31836	0.31948	0.788628	0.80016	0.492525	0.563031	0.395645	0.715662	0.423511	0.380567	1.16328	0.568751	0.746609	0.774969	1.36267	0.770254	2.41987	1.50166	0.624412	0.912848	0.539103	0.517291	1.38012	0.377798	0.540972	0.554784	1.3628	1.22084	0.614165	0.463717	0.715354	0.52101	0.885486	0.797873	0.774151	0.819391	0.640954	0.542038	0.613848	0.419775	0.637941	0.425108	0.344685	0.411776	0.191487	0.414156
C18:1	281.2486:1.013L	0.653327	0.572231	0.154972	0.269404	0.537013	0.707608	0.26392	0.391347	0.245174	0.385531	0.521319	0.375119	0.547345	0.348587	0.554938	0.375721	1.03719	0.316855	1.0393	0.68599	0.455127	0.834492	0.734626	0.397002	0.884126	0.629049	0.600463	0.550133	1.05545	0.747352	0.568739	0.444712	0.46041	0.432373	0.428442	0.70378	1.19841	0.554159	0.565788	0.347311	0.583764	0.441317	0.386221	0.511334	0.256189	0.573423	0.220799	0.293967
C18:0	283.2676:1.0051L	0.355953	0.534515	0.172729	0.422724	0.463475	0.522439	0.397857	0.389642	0.324302	0.544038	0.377705	0.347222	0.568742	0.409722	0.543525	0.377055	0.805516	0.489036	0.997163	0.754005	0.327856	0.47604	0.586762	0.490259	1.02074	0.430866	0.485504	0.416631	0.639833	0.811988	0.434049	0.317848	0.584963	0.398024	0.724267	0.590405	0.623264	0.657229	0.47181	0.388716	0.359995	0.452734	0.305607	0.3778	0.392099	0.347278	0.266618	0.257938
C20:5	301.2173:1.0306L	0.0248498	0.0770913	0.0303187	0.061384	0.0281418	0.0752924	0.0260323	0.0203376	0.0186862	0.0368099	0.0505111	0.0260049	0.0673958	0.0150525	0.0946393	0.0271444	0.0638589	0.0551918	0.0355742	0.0724898	0.0284258	0.0328202	0.041174	0.0196116	0.0601746	0.0298462	0.0393706	0.0403527	0.0737937	0.0427236	0.0324062	0.0176526	0.0373005	0.0230938	0.0354025	0.0617381	0.0327261	0.0979736	0.0898845	0.0149118	0.050623	0.0315449	0.0139022	0.0136211	0.0355064	0.0359352	0.0127541	0.00952374
C20:4	303.233:1.0276L	0.371283	0.619861	0.0683106	0.124607	0.248715	0.277211	0.180302	0.158432	0.164874	0.234035	0.355591	0.284588	0.297289	0.290911	0.67232	0.406178	0.757937	0.350895	0.654397	0.609876	0.382244	0.287466	0.40171	0.318164	0.547223	0.433738	0.413021	0.235549	0.631849	0.651526	0.426274	0.226883	0.350057	0.367856	0.424895	0.376572	0.516364	0.984922	0.435585	0.298547	0.285055	0.493138	0.196366	0.312113	0.297094	0.287363	0.19877	0.117662
C20:3	305.2523:1.0042L	0.0783418	0.106121	0.0111722	0.0281859	0.0471359	0.0545411	0.0523821	0.078629	0.0298688	0.0957294	0.0657187	0.0529885	0.111646	0.041593	0.098178	0.081052	0.152937	0.0769725	0.243737	0.234285	0.0472057	0.0656344	0.0801027	0.0713706	0.346583	0.0481147	0.0596576	0.0467934	0.0980486	0.173948	0.0741197	0.0434606	0.0840326	0.0725222	0.0846321	0.0906032	0.107214	0.1251	0.0809492	0.0398266	0.0719128	0.050427	0.0450238	0.0277711	0.0573438	0.0520931	0.0339332	0.0325377
C20:2	307.2648:0.9938L	0.00893284	0.00977277	0.00378173	0.00591497	0.00755162	0.00992137	0.00503647	0.00828532	0.00461653	0.0108974	0.00755956	0.00537321	0.0124248	0.00465425	0.0100055	0.00777478	0.0178717	0.00827987	0.0260944	0.0204446	0.00612447	0.00828362	0.00655744	0.00598243	0.0214039	0.00501288	0.00746545	0.00708719	0.0123372	0.0121003	0.00764392	0.00562375	0.00844862	0.00622545	0.00969123	0.0094202	0.0142274	0.00913413	0.00857449	0.00553341	0.00920618	0.00604219	0.00462714	0.00463276	0.00467167	0.00642561	0.00326824	0.0050176
C20:0	311.2952:0.9808L	0.00510057	0.00600747	0.002981	0.00325844	0.00492315	0.00481914	0.00497491	0.00414962	0.00428377	0.00594298	0.00607419	0.00338665	0.00399635	0.00343536	0.00355245	0.00268971	0.010117	0.00645735	0.00649459	0.00468064	0.00318046	0.00409197	0.00414725	0.00681557	0.014526	0.00633643	0.00649331	0.00766224	0.00772588	0.00644048	0.00450073	0.00376941	0.00402609	0.00318291	0.00668187	0.00865724	0.00736802	0.0101078	0.0127386	0.00309894	0.00276955	0.00424839	0.00214368	0.00424995	0.00659227	0.00506148	0.00433614	0.00358943
C22:6	327.233:1.0337L	0.092323	0.105652	0.031304	0.114487	0.100746	0.124288	0.0403188	0.0508946	0.0691356	0.0526847	0.0918309	0.0357158	0.138228	0.0493462	0.141504	0.0995585	0.171156	0.132686	0.197855	0.0728939	0.0845761	0.0575552	0.0531683	0.0570192	0.121928	0.0860797	0.0949757	0.0888046	0.102346	0.132225	0.0656341	0.0455482	0.0595458	0.0783348	0.0864932	0.0831656	0.0915149	0.11425	0.146684	0.0495133	0.103823	0.0990374	0.0399353	0.0561804	0.0762346	0.0319181	0.0320922	0.0205856
C22:5	329.2531:0.9922L	0.0307757	0.0513142	0.0291325	0.0211205	0.0287136	0.0486719	0.023379	0.0139504	0.0137117	0.0353287	0.0526482	0.0309629	0.035101	0.0255533	0.0334909	0.0388926	0.0457383	0.0300965	0.0549583	0.072437	0.0262448	0.0361764	0.0400202	0.0169085	0.0856535	0.0210132	0.0318559	0.0297303	0.0638074	0.0416475	0.0316467	0.0269966	0.0261334	0.0231544	0.0228539	0.0457041	0.0266246	0.0460348	0.0472097	0.0231382	0.033623	0.034473	0.0142664	0.0206064	0.0193085	0.0329502	0.0142313	0.0173995
C22:4	331.2684:0.99L	0.0115492	0.0156757	0.00478411	0.00248581	0.00692297	0.00761957	0.00599208	0.00649098	0.00572401	0.00931471	0.0094159	0.00773415	0.00851316	0.00949281	0.0128445	0.00946909	0.0181072	0.00779554	0.0257824	0.0262014	0.00974775	0.0104526	0.0105032	0.00683652	0.0225468	0.00566641	0.011577	0.00640113	0.019958	0.0189699	0.00978325	0.00532614	0.00842517	0.00941791	0.0101668	0.0111594	0.0181554	0.0145314	0.0106636	0.00614944	0.00989729	0.0103553	0.00432164	0.0060191	0.0063123	0.0100746	0.00676735	0.00603297
C22:0	339.3273:0.9693L	0.00720085	0.00941977	0.00544601	0.00477223	0.00707359	0.00674654	0.00552369	0.00474783	0.00453839	0.00763221	0.00808042	0.00522428	0.00667427	0.00847631	0.00654934	0.00749677	0.0129431	0.0084963	0.0112713	0.00388339	0.00245686	0.00660782	0.00583451	0.00476018	0.019925	0.00554974	0.00604254	0.00824705	0.00892091	0.00852006	0.00511722	0.00538092	0.00748309	0.00611155	0.00757309	0.00924547	0.00715876	0.0101473	0.00736766	0.00510983	0.00304801	0.00588815	0.00289908	0.00431168	0.00495584	0.00596325	0.00387315	0.00381869
U353.2352	353.2352:1.0269L	0.00481038	0.00548868	0.00201878	0.00288097	0.00428261	0.00455945	0.00328767	0.00325347	0.00379175	0.00507765	0.00448005	0.00299546	0.00418282	0.00277298	0.00337235	0.00280594	0.00609703	0.00284372	0.00538716	0.00461307	0.00421454	0.00627673	0.00487805	0.00350533	0.00727461	0.00340741	0.00610474	0.00633455	0.00686124	0.00694272	0.00336105	0.00224783	0.00312781	0.00265719	0.0029086	0.00307958	0.00349552	0.00351213	0.00365555	0.00217773	0.004479	0.00421197	0.00308748	0.00282831	0.00326674	0.00351483	0.00258145	0.00337887
C24:1	365.3423:0.9468L	0.0122073	0.0186068	0.00576662	0.00918548	0.0119193	0.0113229	0.00625458	0.00535862	0.00702942	0.00919785	0.0097741	0.00622806	0.0103079	0.00732324	0.0112954	0.00679399	0.0178845	0.0104523	0.0171626	0.010259	0.00711484	0.00969822	0.00789179	0.00754975	0.0270361	0.0112829	0.00926217	0.00815046	0.0135004	0.0113297	0.00989663	0.00672482	0.00842678	0.00649649	0.00616641	0.00968165	0.00828648	0.013726	0.0120248	0.00477353	0.00672126	0.00914254	0.00525575	0.00470891	0.00707533	0.0109417	0.00609833	0.00409308
C24:0	367.3573:0.9425L	0.00887337	0.0101037	0.00518826	0.00557823	0.00635863	0.00528126	0.00518931	0.00331873	0.00367031	0.00614144	0.00643426	0.00517818	0.00604753	0.0044237	0.0043433	0.00317848	0.0118908	0.00718422	0.007982	0.00554854	0.00107615	0.0065873	0.00533551	0.00361191	0.0122764	0.00504817	0.00599688	0.00807695	0.0091896	0.00738904	0.00533069	0.00438283	0.00343869	0.00377117	0.00354956	0.00620007	0.00604806	0.00759521	0.00528675	0.00541996	0.00309607	0.00430729	0.00268634	0.00353936	0.0049989	0.0047973	0.00333796	0.00248384
Glycine	76.0403:0.7018P	0.0146673	0.016227	0.0191211	0.00925426	0.0117249	0.00810194	0.0165205	0.0074624	0.00700367	0.00983032	0.00614217	0.0109735	0.00570329	0.0148856	0.00669817	0.0121429	0.00972329	0.00543192	0.00844869	0.00839046	0.0177707	0.0132355	0.00856616	0.0169305	0.0195087	0.0212695	0.0155075	0.0143164	0.0109226	0.00356252	0.00883513	0.0112156	0.0223749	0.0117041	0.00622626	0.0107869	0.00633979	0.0136488	0.00874093	0.0137795	0.00767194	0.0144615	0.0139647	0.0119292	0.0195372	0.0106445	0.0135988	0.00689725
TMAO	76.077:0.5444P	0.00646181	0.0107656	0.0107385	0.0154428	0.0238812	0.0057305	0.00782764	0.0154326	0.00211055	0.00689482	0.0184531	0.0151532	0.00661551	0.0066839	0.0127937	0.0143589	0.0125835	0.0142045	0.00820686	0.0148506	0.00981096	0.0275535	0.00854623	0.00603376	0.00955282	0.0158145	0.00394666	0.0158124	0.00654486	0.00303134	0.0081354	0.00513634	0.0162172	0.0108282	0.00699497	0.00222929	0.0038609	0.0216395	0.00445478	0.00617054	0.0116022	0.00898344	0.00985701	0.0202825	0.0201699	0.0109948	0.00799528	0.0167036
Alanine	90.055:0.7581P	1.35515	2.13305	2.14987	1.7884	2.00531	0.959075	1.56021	2.09991	1.26165	1.55512	1.67905	1.08936	1.49232	2.07184	1.30372	1.45885	1.4626	1.32146	2.17502	1.24701	1.54157	1.25617	1.20391	1.47543	1.83198	1.34827	0.984978	1.06641	1.67582	0.828872	1.44127	1.50437	1.71174	1.60777	1.14223	1.00678	1.48884	2.00155	1.59002	1.1926	1.30093	1.83773	1.76914	1.17886	1.84818	1.45233	1.80489	1.45192
GABA	104.0706:0.805P	0.23258	0.282104	0.0981398	0.164715	0.22952	0.181085	0.0841964	0.137209	0.101058	0.163482	0.161177	0.185104	0.113793	0.165552	0.100223	0.234857	0.309165	0.0958294	0.108102	0.120135	0.168882	0.124519	0.15794	0.0923781	0.173207	0.190254	0.112869	0.0908093	0.125262	0.0724371	0.0894127	0.0985487	0.0682548	0.15919	0.15567	0.114324	0.0914758	0.157856	0.103275	0.100723	0.193096	0.117775	0.0917679	0.0743393	0.225266	0.139782	0.313556	0.0605062
DMG	104.0706:0.9261P	0.0506716	0.112806	0.0755875	0.0536194	0.0562445	0.0459515	0.0375222	0.0503333	0.105536	0.058241	0.105741	0.0791152	0.205899	0.0471562	0.0493481	0.054323	0.0636415	0.039108	0.0625325	0.0445422	0.151665	0.0614708	0.0859564		0.0513699	0.0842195	0.0839731	0.058556	0.0544709	0.0441056	0.0750648	0.0752708	0.0655744	0.0527691	0.0527663	0.0433065	0.034027	0.0802395	0.118709	0.0452473	0.076215	0.155385	0.0890423	0.0819966	0.0606243	0.0498794	0.0696361	0.0837105
Choline	104.1075:0.5692P	0.96092	1.57503	1.40698	0.705372	0.778164	1.34184	1.16975	1.40981	1.00757	1.67332	1.71343	1.54991	1.51741	1.10787	1.85799	1.58622	1.77676	1.16408	1.19591	1.36803	1.68984	1.22831	1.5635	1.1944	1.23202	2.03598	1.06757	1.7441	1.84393	1.66106	0.723997	1.66235	1.30772	1.88808	1.71872	1.14098	0.860877	1.51301	1.43758	1.63771	1.18808	2.05598	1.99024	1.21339	1.14136	1.66956	0.753977	1.02812
Serine	106.0501:0.8420P	0.879409	0.711445	0.962326	0.83589	0.930196	0.933624	0.631089	0.801046	0.784549	0.866865	0.828066	0.717363	0.39581	0.814568	0.661391	0.624268	0.83588	0.610041	1.02683	0.552286	0.650295	0.769959	0.688918	0.684144	0.748564	1.28238	0.914083	0.637289	0.897305	0.420225	0.699171	0.925858	0.875448	0.556015	0.897691	0.650106	0.811443	0.678932	0.859338	0.688262	0.462905	0.751734	1.06653	0.521333	0.560789	0.921358	0.743385	0.533081
Creatinine	114.0662:0.6135P	1.63803	2.81691	1.59974	1.66591	1.84895	1.80301	1.85372	2.6301	2.17875	1.8199	1.97406	2.10211	2.03815	2.57771	2.21596	2.74472	2.13412	2.01732	1.61234	2.43879	1.65663	1.54483	1.4806	1.81185	1.62628	3.44388	1.37707	1.83187	1.85122	1.62172	1.54605	2.67593	1.90944	2.63051	1.97405	1.88354	1.70078	2.48695	2.32598	1.7512	3.23544	3.36383	2.7937	2.92394	2.89146	2.2741	2.43106	2.64714
Proline	116.0709:0.9082P	4.01448	7.16408	6.13841	3.48583	6.95905	2.54844	4.94159	6.16842	5.1917	9.64366	6.32844	5.774	5.81037	4.74939	3.92042	6.78898	3.07182	5.28165	7.80546	5.71825	4.71642	7.8844	5.47954	6.22868	4.45733	6.10691	2.51887	4.69398	7.26457	3.29318	2.97284	5.02458	7.84082	4.50205	4.07206	2.79839	5.74747	9.97875	5.17113	2.21083	6.39959	6.54588	8.26999	4.72258	5.18161	4.24333	5.321	3.97424
Guanidoacetate	118.0862:0.8353P	3.77813	7.14215	4.66141	4.86575	3.41321	1.92977	3.50244	4.79082	4.11248	5.99663	2.2699	5.04045	4.89311	2.47303	4.04498	5.73033	3.49386	2.11611	2.7017	5.1815	3.91335	2.85124	4.06009	3.64831	4.57581	4.60703	2.51484	1.86696	4.46371	4.21217	2.20673	1.5233	3.46314	4.25121	6.27078	3.69188	3.13494	4.11162	2.15313	2.52535	6.47362	4.02057	4.02889	2.94184	NA	3.14586	4.60094	2.23439
Valine+Betaine	118.0862:0.9559P	1.19396	2.18248	2.03984	1.36846	1.58738	1.35008	1.14318	1.36582	1.70332	1.73135	1.71111	0.967565	1.42052	1.24433	1.61597	1.39216	1.93426	2.27567	1.63264	1.13735	2.51326	1.6983	2.20685		0.819618	1.92166	1.67418	1.85418	1.58322	0.819672	1.32617	2.28386	0.898661	1.06824	1.37743	1.42342	1.15925	1.18905	3.29575	2.2024	1.93835	1.25319	2.1971	2.27467	1.32319	1.27987	1.86819	1.39905
Threonine	120.0652:0.8851P	2.05294	2.04926	1.84728	2.05912	2.27774	1.49544	1.47183	1.77292	1.76777	1.98592	1.77523	2.01128	1.15591	1.38004	1.68575	1.61895	2.18817	1.51637	2.38046	1.51123	1.80647	1.84774	2.45807	1.78619	1.53356	3.15618	2.46478	0.997656	3.26926	1.62585	1.64476	1.87139	2.0161	1.43281	1.81189	1.25695	1.82663	1.87017	2.42299	1.38888	1.077	1.93497	1.74093	1.0261	1.37919	2.11555	2.66256	1.06643
U129.0659	129.0659:0.7359P	0.257029	1.2389	0.481708	0.132535	0.128423	0.180648	0.520054	0.0610844	0.432642	0.162778	0.276282	0.613728	0.708461	0.222828	0.207031	0.288853	0.428566	0.357194	0.12373	0.80582	0.583007	0.120801	0.242817	0.47583	0.199632	0.207734	0.110915	0.399317	0.138539	0.07024	0.559786	0.537166	0.398136	0.30159	0.25713	0.197216	0.513673	0.521562	0.677235	0.285825	0.750248	0.608791	0.730531	0.863545	0.332396	0.460378	0.502178	0.731363
Hydroxyproline	132.0653:1.0221P	0.161798	0.441921	0.185582	0.255871	0.230934	0.276334	0.163391	0.21246	0.262886	0.223332	0.151422	0.264174	0.18639	0.15863	0.244626	0.256652	0.19392	0.227082	0.560725	0.221768	0.236612	0.138935	0.225493	0.174723	0.123691	0.547899	0.184395	0.255388	0.160678	0.211738	0.105693	0.635243	0.371988	0.250498	0.158031	0.1641	0.23296	0.347086	0.237691	0.190806	0.18119	0.271354	0.243591	0.278793	0.127573	0.164618	0.277036	0.281515
Creatine	132.0768:0.7453P	0.807566	0.883361	1.74759	1.87122	1.84016	0.908415	0.741075	1.49999	0.746645	2.36039	1.49209	1.08749	0.672668	0.307369	1.08019	2.36116	2.67808	1.12149	2.62552	1.21693	0.332229	0.989683	1.57821	0.773058	1.91016	1.79631	1.47553	1.21303	1.12671	0.769468	0.320788	0.456961	1.71804	1.71251	1.32423	0.960458	0.302842	0.573184	1.00542	0.358806	1.11628	0.570421	0.872324	0.251618	1.50426	0.948821	0.685585	0.301052
Isoleucine	132.1017:0.8484P	1.56817	3.6659	2.2934	1.89705	1.19803	1.5998	1.86191	2.48073			2.16598	2.59211	2.40817	1.05249	2.35987	2.62849	1.86446	2.07521	3.7403	2.83718	2.16058	1.12827	1.93661	1.99754	2.22834	2.69462	1.29403	2.3458	2.80615	2.28594	3.06421	1.62278	1.82869	2.28704	3.64427	1.72017	1.58819	2.69745	3.02178	1.45379	4.09878	1.95437	2.09916	1.31643	2.12454	1.41833	2.88033	0.448356
leucine	132.1017:0.8613P	3.79291	7.67824	4.50199	4.06682	2.71316	3.73587	3.47465	4.71451			5.43709	4.8248	5.20546	2.10659	5.07372	5.17526	3.58527	4.39031	6.42894	5.31178	3.61465	2.78478	4.01086	3.55773	4.73019	5.27511	2.78908	1.85673	5.17045	4.63186	3.19546	3.11837	3.22611	4.76439	6.90193	3.67396	3.30465	4.82133	5.17114	2.82197	7.13738	3.54689	4.49795	2.72286	4.10834	3.24542	5.4844	2.57274
Ornithine	133.0969:0.5776P	1.58396	1.88527	2.1938	1.22726	1.34777	1.06078	1.47123	1.14731	1.22748	1.85677	1.38282	1.19332	1.29154	1.07712	0.98122	1.52734	1.52645	1.68904	1.80872	1.4188	0.865088	1.6148	1.68771	1.55159	0.972015	2.26218	0.864093	0.944195	1.96106	1.67418	0.953398	2.16891	1.1378	1.22742	2.13813	1.01278	1.51628	1.64869	1.2824	0.926875	1.04809	1.21168	2.00756	1.09934	1.24929	1.80988	1.12264	1.05428
U134.044	134.044:0.9694P	0.091958	0.151262	0.0786264	0.0736025	0.0740537	0.0684701	0.0863864	0.115971	0.132096	0.134863	0.0554992	0.113083	0.0736188	0.083985	0.105921	0.0957501	0.0661672	0.127216	0.129918	0.0688045	0.0766582	0.103661	0.0835707	0.140095	0.119344	0.0788113	0.0946281	0.0447305	0.0761477	0.04926	0.0600739	0.0822782	0.082631	0.0997337	0.107899	0.0910084	0.0687873	0.0804206	0.117584	0.0732762	0.0711192	0.0963157	0.0760256	0.0558292	0.151099	0.128736	0.0838694	0.130464
Hypoxanthine	137.0457:1.0582P	0.0900496	0.0735677	0.0731748	0.0786216	0.0331285	0.0846462	0.0884992	0.0476501	0.0858299	0.0382728	0.0455103	0.079837	0.0731754	0.087475	0.0483934	0.0592932	0.0452008	0.0729046	0.0549894	0.0354065	0.0387397	0.0935509	0.0500367	0.0348072	0.0483748	0.116416	0.0560323	0.0842966	0.092659	0.0894986	0.104821	0.088578	0.0307667	0.0738685	0.162437	0.0250989	0.0504406	0.027871	0.0625216	0.0366059	0.0501159	0.0484274	0.110558	0.0592509	0.0376137	0.13614	0.0755952	0.078665
Glutamine	147.0764:0.9096P	13.6149	14.9256	14.2179	13.5815	14.3873	14.0159	11.1129	11.8591	9.92951	10.725	14.7952	11.743	8.95712	10.4372	12.523	10.0299	12.8305	10.5513	12.0025	11.8724	11.6147	9.87719	14.6017	14.6517	13.8998	15.418	10.4114	12.4835	13.6254	6.11148	12.2526	13.0312	11.0944	11.5532	9.94334	10.2539	10.891	12.9718	13.3086	11.6441	16.1797	13.8598	15.609	8.44035	11.7181	11.8022	13.647	10.2493
Lysine	147.1128:0.5805P	5.16495	6.65061	4.52774	5.41786	5.41628	3.89874	3.09588	4.94273	4.15248	6.73215	4.22947	4.98707	3.7899	2.85097	5.0101	4.91363	5.22403	3.52915	5.9894	4.77723	3.15184	4.48652	5.58287	3.88638	4.66115	4.94055	3.41813	3.01366	4.73845	4.86628	2.6479	4.41708	4.25007	5.65114	6.00707	3.28048	2.94595	5.16853	5.98328	2.76159	4.1455	3.57583	3.33967	2.65001	4.13061	3.60406	5.55646	2.89442
Glutamic_acid	148.0605:0.9227P	1.30484	2.34691	0.940357	1.48628	0.811248	0.880395	0.784802	2.25241	1.35482	1.27452	1.20148	1.73908	1.28608	0.873866	1.36854	1.70388	1.1373	1.37398	2.08565	1.20583	0.625804	1.40964	1.78676	1.25843	1.64858	1.7205	1.14	0.591377	1.18142	1.83628	0.939763	1.29093	1.29032	1.97456	2.25189	1.26692	1.582	1.11918	1.0358	0.995273	1.78306	1.42444	1.20126	1.18169	2.37469	1.91494	2.43809	0.80929
Methionine	150.0583:0.8961P	0.468788	0.91239	0.80101	0.559344	0.838165	0.490872	0.523814	0.688465	0.870233	0.953589	0.674293	0.593855	0.60541	0.467424	0.60555	0.616449	0.721075	0.374623	0.833534	0.620338	0.589191	0.403268	0.520774	0.52935	0.563761	1.13127	0.541166	0.543184	1.14387	0.682676	0.455691	0.642299	0.618117	0.642437	0.956969	0.444317	0.653352	0.784883	0.981733	0.500815	0.474809	0.568534	0.52368	0.434379	0.517985	0.570634	0.873014	0.388457
TMAO_dimer	151.1441:0.5442P	0.0241074	0.0391437	0.0310852	0.116018	0.263457	0.0211108	0.0187659	0.140747	0.00181177	0.0137049	0.111658	0.133163	0.0365845	0.0192227	0.0685204	0.125975	0.05642	0.0909371	0.0530213	0.0722887	0.0304365	0.146591	0.0444256	0.0114645	0.0357201	0.144148	0.00359682	0.138345	0.0233357	0.00930564	0.0128467	0.0108788	0.131974	0.0694326	0.0115978	0.00425211	0.00492694	0.207469	0.00449154	0.0184526	0.0552202	0.0457881	0.0897168	0.155052	0.0901228	0.0524354	0.071178	0.0388682
Histidine	156.0767:0.6197P	2.88607	3.93693	3.60103	3.29615	3.66637	2.50162	2.45613	3.07247	2.48512	2.75639	2.99179	2.80297	2.41344	2.08305	2.64358	2.52321	3.31016	2.12513	3.28126	3.03972	2.10384	2.02145	3.09105	2.19397	3.04877	3.01797	2.07316	1.44787	3.89941	2.29872	2.1765	2.68811	2.43947	2.66963	2.66316	2.32956	2.39429	2.84371	2.93906	1.93915	2.4543	2.6044	3.21745	1.73944	2.14049	2.8056	2.60165	2.02757
U160.1332	160.1332:0.7089P	0.0894579	0.153168	0.261832	0.129522	0.158229	4.46763	0.110946	0.227396	0.0581186	0.0989017	0.272795	0.113593	0.125169	0.0605237	0.105577	0.159279	0.127223	0.129038	0.44113	0.0719442	0.0695969	0.1512	0.137596	0.102234	0.132854	0.155025	0.0522017	0.0667398	0.0932074	0.165044	0.0706474	0.120726	0.161003	0.168438	0.0618485	0.108819	0.0984898	0.203357	0.0626146	0.109792	0.230319	0.138745	0.0900684	0.112062	0.135597	0.134899	0.0554811	0.151349
alpha-aminoadipate	162.0761:0.9241P	0.0380065	0.0683221	0.055736	0.0244217	0.0387617	0.0185361	0.0213429	0.0333512	0.0329631	0.049885	0.0315214	0.0574419	0.0535317	0.020399	0.0338371	0.0623479	0.0222953	0.037099	0.0521487	0.0422263	0.0264053	0.0294113	0.0293377	0.0321187	0.0337052	0.070151	0.022787	0.00951835	0.0202171	0.0192353	0.0209893	0.0365452	0.0288052	0.0515198	0.0659669	0.0253661	0.00873014	0.0445331	0.0444166	0.0225597	0.0623874	0.0416663	0.0249574	0.0396842	0.0496905	0.0237629	0.0361949	0.0188047
Carnitine	162.1123:0.7189P	1.44226	2.69851	2.09917	2.74394	2.44485	1.27557	2.04897	2.82695	1.84301	2.08746	2.60777	2.61271	2.00446	1.46974	2.36061	2.51059	2.53489	2.50942	2.70175	2.5968	1.46207	2.29605	2.36929	1.95842	1.68	1.02558	1.63805	1.32164	2.69468	2.071	1.96836	1.67459	2.03385	1.8233	1.7211	1.42464	2.15719	2.22383	2.68557	1.58516	2.88586	1.75532	2.39477	2.17716	2.55822	2.73264	2.64344	2.12485
Phenylalanine	166.0863:0.9256P	2.07964	3.71982	2.97535	1.934	2.5446	2.51364	2.27532	2.35025	3.64258	3.03605	2.69414	2.36308	2.75397	1.35159	2.36877	2.59112	2.51572	3.28627	4.80487	2.74596	2.00085	2.11746	1.96491	2.0463	2.16964	3.33292	1.60694	1.77698	3.52418	2.42587	1.48625	2.09732	2.29879	3.23789	2.68985	1.8431	1.71084	2.72229	2.79668	1.68294	2.19019	2.5086	3.30371	1.93052	3.13371	2.65523	2.85374	1.98568
U169.0755	169.0577:0.9095P	0.437836	0.550368	0.591359	0.523994	0.52146	0.564471	0.469823	0.376712	0.396556	0.422842	0.887876	0.463432	0.353327	0.43849	0.551191	0.484091	0.529637	0.480152	0.863603	0.322192	0.403217	0.379558	0.618887	0.50822	0.536118	0.501303	0.546989	0.636583	0.80632	0.386004	0.378997	0.50508	0.431059	0.544055	0.419209	0.32111	0.346218	0.479624	0.507454	0.433327	0.640505	0.511868	0.563446	0.280647	0.384808	0.457613	0.427514	0.393905
Methylhistidine	170.0922:0.6347P	0.427247	0.784176	0.608769	0.155413	0.291096	0.313312	0.716	0.278256	0.30688	1.01543	0.843684	0.510114	0.44848	0.18582	0.275409	0.731081	1.05139	0.613926	0.876136	0.717389	0.226777	0.452343	0.262262	0.598147	0.500008	0.503572	0.474901	1.21763	0.331114	0.178282	0.259023	0.642794	0.192854	0.320697	0.497656	0.269344	0.157485	0.397864	1.69693	0.210797	3.1248	1.26416	0.535282	0.529817	0.792181	0.260829	0.253453	0.243832
Arginine	175.1191:0.6011P	2.03791	4.10615	2.45548	3.42208	4.05058	2.7668	2.45653	2.15411	2.17832	3.49583	3.82731	2.73202	2.34561	2.47317	3.15665	3.13	2.90196	3.65485	3.80458	2.29061	2.84452	3.25524	2.47236	3.228	2.92488	2.39015	3.43914	1.83041	4.32711	2.79494	2.92534	2.84476	3.39223	3.67013	4.60871	2.07837	2.01801	3.36628	4.28801	2.30509	1.78608	2.0202	3.28075	1.62248	2.58795	2.40052	5.06494	3.13018
Citrulline	176.1029:0.9355P	0.82287	0.933377	0.88786	0.838435	1.20247	0.860053	0.88626	0.600796	0.597064	0.964994	0.98446	0.947809	0.902653	0.835328	0.941242	0.740399	0.995759	1.0843	0.750029	0.875136	0.679635	1.06789	0.720058	1.35348	0.694972	1.43595	0.952105	1.05943	1.65363	0.965439	0.688836	1.53103	1.00425	0.970116	0.57524	0.922384	0.766271	1.24665	1.17247	0.766081	0.695087	1.10294	1.20623	1.36084	1.16618	1.29252	0.950453	1.08934
Tyrosine	182.08:0.95645P	1.71508	3.28311	2.31231	1.70801	2.74318	1.48292	1.19733	1.89124	2.83734	3.13651	1.92913	1.53257	2.97696	1.29708	1.58308	2.3263	2.1325	2.11073	3.13738	2.06983	1.53012	1.68174	1.70891	1.31686	1.59836	1.97169	1.38793	1.34056	3.108	2.21793	1.11647	1.67489	1.61173	2.00931	3.28755	1.3673	1.47287	2.53689	2.17498	1.28191	1.45504	1.5339	1.69848	1.4231	1.81433	1.49475	2.70066	1.17192
Monomethylarginine	189.1337:0.6059P	0.0922081	0.0916364	0.0306424	0.145367	0.0809088	0.0970644	0.0448978	0.100012	0.076396	0.0613936	0.0529342	0.0767791	0.0864098	0.0441149	0.0815994	0.0855298	0.0683286	0.120891	0.0829684	0.0801164	0.0479773	0.0530782	0.0582587	0.0726416	0.0498874	0.057305	0.0423507	0.0244062	0.116769	0.13537	0.0502877	0.0568628	0.0422994	0.115311	0.0714296	0.056443	0.0324601	0.0425078	0.0641214	0.0435503	0.0449392	0.021865	0.058031	0.0498118	0.078497	0.028228	0.100036	0.037199
Acetylcarnitine	204.1233:0.7624P	0.778115	0.443834	0.304365	0.75187	0.527129	0.662713	0.437134	0.664447	0.367019	0.429012	0.971467	0.600211	0.424966	0.488702	0.4801	0.603542	1.56323	0.40426	0.54548	0.556474	0.353511	0.856047	0.971343	0.303801	0.51194	0.464866	0.504436	0.557553	0.487737	0.58351	0.625754	0.71594	0.441991	0.534522	0.371355	0.551666	0.559933	0.510198	0.435338	0.609296	1.57996	0.574236	0.394826	1.07044	0.459223	0.658646	1.04139	0.491401
Tryptophan	205.0972:0.9247P	0.189462	0.245204	0.259424	0.174542	0.226614	0.187661	0.199139	0.206668	0.337088	0.2218	0.25829	0.189243	0.216062	0.0845371	0.129552	0.211813	0.236102	0.199529	0.213605	0.182527	0.175039	0.189238	0.262425	0.1402	0.209057	0.28596	0.194305	0.218715	0.292603	0.329018	0.079929	0.200743	0.116969	0.244403	0.279985	0.222337	0.236705	0.173294	0.160449	0.203708	0.22893	0.137173	0.275381	0.24159	0.145607	0.200285	0.290619	0.127089
U217.1541	217.1541:0.8356P	0.0540987	0.0954619	0.0825864	0.0702654	0.063149	0.0681837	0.0612889	0.0596474	0.0386622	0.0716144		0.0487883	0.04074	0.0308736	0.0580858	0.0550032	0.0450501	0.0309221	0.0398986	0.0563208	0.0588145	0.0666098	0.06788	0.0614146	0.0515756	0.0607546					0.0476253	0.0419467	0.0594153	0.0447219	0.0712175	0.0323892	0.0344858	0.0545431	0.0600766	0.0248116	0.0881335	0.0533245	0.0496613	0.0403351	0.0905106	0.064728	0.0514539	0.0381064
Propionylcarnitine	218.1385:0.7843P	0.0265445	0.0637372	0.0475001	0.0387733	0.0437134	0.022659	0.033734	0.0650214	0.0532949	0.0606677	0.0392506	0.0565157	0.0497828	0.0315126	0.0363962	0.0841968	0.0466501	0.0542055	0.0590702	0.0739035	0.0274689	0.0502156	0.035528	0.0439759	0.030534	0.0371943	0.0222504	0.0280969	0.0433832	0.0216838	0.0290323	0.0319698	0.0452665	0.0360322	0.0688127	0.0241599	0.0243202	0.0476858	0.0563203	0.0295033	0.0537251	0.0325505	0.0444699	0.058618	0.0663926	0.0459873	0.0391638	0.0442263
Cystine	241.0299:0.9331P	1.47837	2.31875	1.9164	1.80177	1.83961	1.80967	1.52293	2.30013	1.73036	2.07859	1.54196	2.10373	1.29232	1.15114	1.56201	1.66631	1.43521	1.47427	0.98195	1.35806	1.92265	1.59966	1.94958	1.49573	2.03067	1.52891	1.1938	1.08208	1.80639	1.48871	1.43232	1.61988	1.57739	1.66007	1.78938	1.15152	1.36809	2.12686	1.47051	1.06979	1.89682	3.96026	2.355	1.82101	2.10964	2.00639	3.17436	1.28537
CysGly_CySS	298.0523:0.8063P	0.430612	0.487639	0.372001	0.416018	0.342814	0.390985	0.46783	0.548107	0.491314	0.416019	0.494165	0.330418	0.3905	0.521119	0.433592	0.4346	0.584229	0.426828	0.355467	0.451558	0.244769	0.437816	0.428052	0.429189	0.482002	0.402226	0.379158	0.347634	0.491549	0.419218	0.333491	0.515647	0.346712	0.634915	0.357429	0.290838	0.464987	0.45394	0.461182	0.307209	0.350787	0.55873	0.585379	0.369214	0.52722	0.602116	0.776335	0.376951
Pyruvic_acid	87.0087:1.3382N	0.181441	0.20699	0.299727	0.202126	0.151959	0.382893	0.218797	0.24998	0.105098	0.197416	0.243481	0.0875789	0.0871022	0.112042	0.0808889	0.166539	0.0831214		0.136953	0.0882694	0.148767	0.185582	0.194635	0.122658	0.141913	0.141334			0.20567	0.128269	0.232978	0.143937	0.177787	0.138589	0.118617	0.038017	0.0848924				0.16899	0.223426	0.159002	0.0478513	0.128241	0.179156	0.130279	0.156255
Lactic_acid	89.0244:1.2811N	8.1275	7.60443	6.1302	6.60833	6.37796	5.41898	7.72165	7.57606	5.91537	4.25846	11.1745	2.41355	5.07533	7.48536	6.93892	4.69241	3.38775	4.84512	6.3446	6.36629	3.12266	10.1949	4.18281	6.1108	12.6235	5.43904	4.81115	5.35163	12.2995	6.89515	17.4535	6.74692	10.552	8.27371	3.32145	2.07131	6.11081	5.63183	2.88582	3.29595	11.1688	9.89088	8.87107	3.76386	5.50974	7.76879	7.12376	5.77834
Phosphoric_acid	96.9701:1.9492N	5.84864	6.48647	4.36792	7.40732	3.637	4.02131	4.34215	4.02575	3.20373	4.07976	5.34596	2.35535	1.76607	2.36378	3.89695	4.38421	3.36336	4.04698	4.52795	2.79861	5.33527	5.08093	6.58761	4.54377	4.13871	3.54442	3.33322	3.96336	4.29051	3.21072	4.28955	3.2174	3.47636	3.41138	3.55386	2.01798	2.08366	5.13286	4.3836	2.24276	5.02758	4.84069	5.16035	3.48206	4.72327	5.65395	5.65006	3.15784
Dimethylglycine	102.0555:1.1823N	0.0767437	0.112156	0.0337453	0.025153	0.0253784	0.0249482	0.0280511	0.125114	0.0777604	0.0551867	0.0376113	0.0752924	0.068979	0.0212126	0.05996	0.0699267	0.0708319	0.0743973	0.144659	0.0766124	0.0551356	0.089239	0.0787143	0.0424715	0.0953004	0.0660598	0.0332238	0.0203216	0.0632636	0.121886	0.0484087	0.074367	0.0786404	0.0906249	0.227694	0.0563878	0.0797739	0.0427879	0.0271723	0.0496116	0.120976	0.0738072	0.0521487	0.0584312	0.129315	0.115034	0.160193	0.0487595
Hydroxybutyric_acid_3	103.0401:1.1417N	0.631582	0.160827	0.211113	0.34069	0.159635	0.281382	0.144653	0.286664	0.1228	0.143727	0.353603	0.12687	0.123857	0.0802695	0.154661	0.10186	0.688291	0.069496	0.215709	0.189972	0.131728	0.414475	0.747073	0.0823209	0.132724	0.345027	0.139139	0.196065	0.196197	0.151635	0.185573	0.203368	0.0662561	0.120084	0.208735	0.117888	0.137278	0.11277	0.0591987	0.132586	1.03792	0.205767	0.115584	0.329532	0.109081	0.426235	0.651386	0.156442
Hydroxybutyric_acid_2	103.0401:1.1678N	0.578357	0.436031	0.206911	0.588687	0.491823	0.482792	0.29242	0.478845	0.249884	0.356421	0.575664	0.494625	0.366448	0.306545	0.310234	0.449169	0.245014	0.242909	0.394903	0.375958	0.341412	0.472449	0.696058	0.157701	0.704214	0.474328	0.218664	0.19441	0.33377	0.459504	0.317099	0.263388	0.184543	0.493364	0.805875	0.26687	0.253315	0.235557	0.132625	0.244183	1.78049	0.391032	0.192524	0.249205	0.28098	0.46098	1.13709	0.191824
Alpha_ketoisovaleric_acid	115.0401:1.2128N	0.177236	0.244212	0.267977	0.351453	0.234868	0.214994	0.315685	0.158214	0.125731	0.148896	0.262861	0.138485	0.132971	0.127442	0.139882	0.154434	0.133744	0.161938	0.202147	0.188746	0.227367	0.229898	0.254809	0.231278	0.211753	0.20663	0.13596	0.0920835	0.264854	0.203044	0.196078	0.149415	0.124079	0.12079	0.176834	0.0841913	0.0914034	0.111726	0.124282	0.109505	0.302693	0.153666	0.159906	0.111608	0.13751	0.274331	0.209776	0.238404
Taurine	124.0068:0.9716N	1.56875	1.78448	1.3305	0.882577	1.85785	1.49828	1.56017	1.41355	3.19174	1.35211	1.86338	1.42166	0.810669	1.81961	1.94311	1.00669	2.08092	1.99824	3.00183	1.5996	1.52662	2.46433	1.70533	1.90033	2.25113	1.63331	1.23279	1.48474	0.661507	1.10063	0.979922	1.65715	1.50989	1.35456	1.00687	1.54768	0.712592	1.63629	1.20821	1.21863	1.63767	1.95853	0.479223	1.25726	1.83898	2.06727	1.62981	1.82255
Pyroglutamic_acid	128.0353:1.1374N	0.578874	0.851538	0.567021	1.66842	0.897394	1.09528	1.53176	1.34716	0.5956	0.730596	1.28418	0.895488	0.85532	0.502982	0.492351	0.68683	0.477086	0.610815	0.548437	0.439187	0.924095	0.396307	0.893737		0.693545	1.12902	0.205762	0.288206	1.17787	0.805164	0.606699	0.659131	0.438125	0.453516	0.596118	0.208095	0.364217	0.675952	0.525321	1.17952	0.439875	1.20551	0.834378			0.987126	0.66593	0.747427
Methyloxovaleric_acid	129.0552:1.1419N	0.396303	0.559959	0.51779	0.506201	0.313133	0.744362	0.655766	0.646123	0.227235	0.264208	0.959167	0.371037	0.334789	0.244442	0.388074	0.460966	0.344156	0.293921	0.430435	0.426922	0.450649	0.516679	0.46798	0.338621	0.514182	0.572044	0.396551	0.30107	0.789691	0.601197	0.417664	0.306871	0.365805	0.395544	0.589507	0.166669	0.205951	0.311414	0.239462	0.338686	0.782864	0.34857	0.490067	0.31634	0.433409	0.689223	0.659755	0.119409
Aspartic_acid	132.0302:1.3499N	0.37785	0.450465	0.341509	0.362955	0.336593	0.384793	0.548768	0.31096	0.394656	0.203632	0.405268	0.34445	0.207061	0.20796	0.272328	0.296347	0.243032	0.191542	0.357698	0.145936	0.313369	0.120381	0.280226	0.33733	0.459691	0.394581	0.25929	0.247885	0.308588	0.308905	0.246556	0.175602	0.205925	0.229264	0.20714	0.20773	0.229752	0.20747	0.160009	0.285645	0.351272	0.454053	0.209472	0.30405	0.320627	0.299662	0.517248	0.345976
Hypoxanthine_neg	135.0312:1.1096N	0.262199	0.387264	0.233774	0.290419	0.371698	0.243524		0.354169	0.095465	0.145697	0.187814	0.111032	0.192657	0.21512	0.204111	0.233515	0.257298	0.195912	0.308106	0.212344	0.445938	0.271317	0.220298	0.233781		0.30895	0.210966	0.272966	0.152855	0.172175	0.261141	0.195538	0.195086	0.163288	0.207183	0.0968195	0.0699151	0.30024	0.201848	0.232768	0.213495	0.432688	0.179004	0.291973	0.278237		0.179064	0.203351
Uric_acid	167.0211:1.1007N	13.2146	20.0747	18.2143	13.0687	9.5349	13.6909	15.5469	11.6531	11.6438	16.798	18.101	12.6282	16.1794	8.80009	16.1845	16.6927	10.9679	11.421	10.5625	19.3511	15.9775	14.3369	11.8927	13.0947	15.4778	5.08713	4.95086	10.3253	13.6131	13.3896	10.4341	12.9127	8.40455	9.74503	12.6536	7.37146	14.5163	18.5805	15.6997	10.4272	9.40943	18.2442	20.8228	12.2577	21.0775	22.4814	13.1075	14.2913
Hippuric_acid	178.051:1.0090N	0.0392214	0.0563286	0.0466668	0.0191786	0.0578779	0.0283247	0.198162	0.355342	0.0419054	0.0607921	0.0364357	0.109522	0.0626845	0.0401036	0.0523966	0.480594	0.107099	0.0293987	0.0615479	0.178532	0.011533	0.211861	0.0161601	0.0468353	0.0494222	0.311996	0.0187735	0.121728	0.0400575	0.0105593	0.178469	0.15154	0.151653	0.129617	0.160987	0.0131191	0.01543	0.355664	0.056604	0.125221	0.0636391	0.0656104	0.197699	0.574996	0.183163	0.0347225	0.0282723	0.127121
Glucose	179.0561:0.9998N	0.539281	0.663354	0.589738	0.743122	0.930569	0.622126	0.477679	1.82524	0.751859	0.636068	0.716918	0.810821	0.732778	0.855007	0.706329	0.720705	0.575855	0.777784	0.703154	0.620287	0.484134	0.466009	0.645539	0.454248	0.593699	0.531317	0.536566	0.975818	0.748325	0.696074	0.62255	0.559194	1.03028	1.08388	0.451398	0.519959	0.391611	0.67112	0.563373	0.746086	0.59456	0.712365	0.580273	0.594053	0.746398	0.428872	0.715121	0.823535
Citric_acid	191.0197:2.4185N	1.18214	1.32783		1.26722	0.943089	2.13394	1.35956	1.68944	4.27422	1.47376	1.53397	1.24944	0.959202	1.89797	1.03947	1.40236		1.11152	1.40511	0.93777	0.826		0.845712	0.594418	1.42134	1.9756	0.655438	1.86001	1.3889	1.04319	0.952018	1.46564	1.12385	1.25833		1.04258	0.738231	0.923584	0.788342	1.21489		1.64752	1.11424	1.0926	1.15733	1.2793	1.96702	1.0409
Gluconic_acid	195.0505:0.9755N	0.177979	0.206277	0.0988284	0.0643227	0.16175	0.156664	0.0808176	0.280863	0.0768906	0.0758014	0.0715454	0.134239	0.192311	0.199958	0.154515	0.224443	0.133837	0.156483	0.0682585	0.182564	0.171278	0.157118	0.0515821	0.15205	0.13515	0.226356	0.0487496	0.186331	0.117926	0.0958808	0.0870607	0.066138	0.161245	0.154972	0.0999519	0.158974	0.0715068	0.27794	0.0888006	0.125945	0.258457	0.197896	0.177531	0.266516	0.160897	0.126568	0.154282	0.108976
Phenylacetylglutamine	263.1037:0.8992N	0.130757	0.26247	0.126449	0.0288024	0.0988809	0.12967	0.0870558	0.205732	0.0341417	0.0785213	0.0363884	0.317093	0.188004	0.0347332	0.0670904	0.155328	0.0483327	0.146204	0.0525681	0.100794	0.183273	0.31889	0.0533665	0.0269805	0.0627463	0.928541	0.116	1.48373	0.0745154	0.0897075	0.148037	0.235087	0.0971362	0.153507	0.115327	0.00693866	0.038958	0.110907	0.124446	0.150441	0.269981	0.454904	0.294819	0.391654	0.0847861	0.0908204	0.1777	0.272277
[truncated: 32 more columns]

## Sheet: Cohort
PBM	Group	Disease_stage	WBC	Platelets	HDL	BMI	Age	sex	smoking	ABI	HbA1C	LDL	Non_HDL	Tropnin	Cr (Jafee method)
PAD_02	A	CON	5.53	210		27.41	66	1	1	1	6	3.73	4.28	263.518	68
PAD_03	A	CON			1.03	29.3	53	1	1	1	5.5			499.09	60
PAD_06	A	CON	2.3	233		24	69	0	0	1.07	5.8			586.305	65
PAD_08	A	CON	6.9	238	1.76	28	56	0	0	1.09	5.8	1.75	2.74	147.688	89
PAD_09	A	CON	5.8	254	2.21	31	69	0	1	1.2	5.5	3.18	3.62		57
PAD_12	A	CON	6.3	499		25	78	0	0	1	6			472.929	59
PAD_16	A	CON	8.22	266		24.15	64	1	1	1.3	5			485	77
PAD_19	A	CON	6.86	207		29	63	0	1	1.1	6				56
PAD_23	A	CON	5.3	269		27	60	1	1	1.09	5.8			791.194	85
PAD_24	A	CON	7.4	348	1.34	31	55	0	1	1.24	5.1	2.62	3.09	510.203
PAD_30	A	CON				24.51	68	0	1	1.11	7			288.222	67
PAD_34	A	CON	8.56	224		26	66	1	1	0.97	5			0	95
PAD_35	A	CON		227		23	61	1	0	1	5.7				83
PAD_38	A	CON	13	212	1.3	26	56	1	1	1.07	5.6	3.1	3.43	358.894	84
PAD_39	A	CON	5.8	212		24	60	1	0	1	6			1144	88
PAD_42	A	CON	7.2	147	0.91		58	1	0	1.1	5.4	1.91	2.75	1717.88	94
PAD_44	A	CON	5.3	244	2.19	26	58	0	0	1	6.5	3.03	3.5	940.226	68
PAD_48	A	CON	5.1	250	1.47	29.35	73	0	0	1.1	5.1	3.32	3.84	359	81
PAD_51	A	CON	6.1	292		26	56	0	0	1	6.3			283.159	65
PAD_54	A	CON	6.4	184	1.1	24	62	1	1	1.08	5.8	3.25	4.74	222.996	81
PAD_01	B	IC				29	47	1	1	0.5	6.1
PAD_04	B	IC				20.41	72	0	1	0.42	5.7			0	89
PAD_07	B	IC	9.2	226	1.2	26.37	51	0	1	0.63	5.6	2.09	3.01	72.1894	61
PAD_13	B	IC	7.92	254		24	54	1	1	0.58	5.8				64
PAD_17	B	IC			1.18	21	55	0	1	0.55	6.7		11.36	433.197	71
PAD_21	B	IC	9.4	97	1.66	22	72	0	1	0.67	6.3	1.57	2.14	297.337	103
PAD_25	B	IC	4.91	200		24.03	54	1	1	0.7	7			7830.85	87
PAD_26	B	IC	8.45	280	1.96	22	69	0	1	0.55	6	1.26	1.6		56
PAD_28	B	IC	8.6	341	2.25	20	60	0	1	0.6	5.8	2.48	3.35	620.617	67
PAD_29	B	IC	8.4	234	0.54	24	56	1	1	0.68	5.7		5.31	369.3	78
PAD_33	B	IC	9.64	263	1.76	24	64	1	1	0.55	5.1	1.61	1.96	968.156	48
PAD_36	B	IC	6.8	304	1.67	24	67	1	1	0.44	5.6	0.76	1.09	760.698	74
PAD_37	B	IC	7.2	342		25.39	65	0	1	0.57	6.4				83
PAD_41	B	IC	7.3	268		28.34	63	1	1	0.56	6			293.068	94
PAD_43	B	IC	6.4	302	1.01	29	53	1	1	0.69	5.6	2.3	3.12	184.328	61
PAD_56	B	IC	5.11	180	1.58	24	64	0	0	0.58	6.9	1.77	2.13	404.263	65
PAD_57	B	IC	10.7	198		21.83	56	1	1	0.5	5.2			490.083	67
PAD_58	B	IC			1.24	30.18	71	0	1	0.53	6	0.92	2.4		110
PAD_60	B	IC	1.74	235		23	61	1	1	0.58	5.8			573.433	91
PAD_64	B	IC	12.43	185	1.2	23	66	1	1	0.52	6.2	1.58	1.86		70
PAD_05	C	CLTI	4.8	107		25	64	1	1	0.4	6.7				123
PAD_10	C	CLTI	19.03	87		29	82	0	1	0.26				208.544	100
PAD_11	C	CLTI	11.53	253		19.11	60	1	1	0.27	6.1			28069.1	78
PAD_14	C	CLTI	7.7	222	1.32	22	61	1	1	0.49	5.9	1.2	1.71	323.09	155
PAD_15	C	CLTI	6.3	159		21	71	1	1	0.3	5.8			332.987	123
PAD_18	C	CLTI	9.71	209		23	56	1	1	0.31	6				90
PAD_20	C	CLTI	8.72	219	1.53	31.13	65	1	1	0.4	5.9	3.19	3.16	347.044	75
PAD_22	C	CLTI	9.5	356		29	65	1	1	0.5	5.8			639.064	111
PAD_27	C	CLTI	5.7	242		21	65	0	1	0.3	5.1			356.267	94
PAD_40	C	CLTI	8.9	168	1.21	22	65	0	1	0.46	5.5	1.81	2.55	358.894	98
PAD_45	C	CLTI	7	238		29.3	65	1	1	0.35	2			387.791	119
PAD_46	C	CLTI	12.56	230	1.05	29.86	67	1	1	0.32	5.7	1.44	2.32	159.476	78
PAD_47	C	CLTI	7.89	304	1.22	26.15	63	1	1	0.36	5.7	1.75	2.19	12781.9	85
PAD_52	C	CLTI	4.3	236	1.64	24	71	0	1	0.44	5.2	1.43	1.77	455.156	42
PAD_53	C	CLTI	7.92	161		26	60	1	1	0.38	6			193.215	73
PAD_59	C	CLTI	7	218	1.29	25.91	61	1	1	0.39	5.4	1.26	1.69	562.185	72
PAD_62	C	CLTI	7.5	204	1.01	23	65	1	1	0.47	6	1.45	2.56		86
PAD_63	C	CLTI	5.46	141		22	68	0	0	0.36	6				107
